# Supplementary material for: N,N′-Bis(pyridin-3-yl)oxamide
Source: Acta Crystallogr Sect E Struct Rep Online. 2013 Mar 23;69(Pt 4):o560. doi: 10.1107/S1600536813007277 (PMC3629611; doi:10.1107/S1600536813007277)
Supplement: Supplementary file 2 [file e-69-0o560-Isup2.hkl]

# 
# h,k,l, Fc-squared, Fo-squared, sigma(Fo-squared) and status flag 
# 
data_I
_shelx_title ' zn32m in P2(1)/n' 
_shelx_refln_list_code          4 
_shelx_F_calc_maximum       82.14 
_exptl_crystal_F_000       252.00 
_reflns_d_resolution_high  0.8103 
 
loop_ 
 _symmetry_equiv_pos_as_xyz 
 'x, y, z' 
 '-x+1/2, y+1/2, -z+1/2' 
 '-x, -y, -z' 
 'x-1/2, -y-1/2, z-1/2' 
 
_cell_length_a     3.8992 
_cell_length_b    12.6622 
_cell_length_c    10.9678 
_cell_angle_alpha  90.000 
_cell_angle_beta   97.983 
_cell_angle_gamma  90.000 
 
_shelx_F_squared_multiplier     1.000 
 
loop_ 
 _refln_index_h 
 _refln_index_k 
 _refln_index_l 
 _refln_F_squared_calc 
 _refln_F_squared_meas 
 _refln_F_squared_sigma 
 _refln_observed_status 
   2   0   0        0.01        1.29      1.09 o 
   4   0   0        1.27       -0.49      2.17 o 
   1   1   0     2142.03     1447.79    228.56 o 
   2   1   0      119.90      122.43      2.86 o 
   3   1   0       89.46      101.99      3.49 o 
   4   1   0       24.68       26.01      2.55 o 
   0   2   0      583.17      432.57      4.29 o 
   1   2   0     6746.18     5973.49     56.78 o 
   2   2   0      317.08      276.52      4.09 o 
   3   2   0        0.64       -0.20      1.13 o 
   4   2   0        4.24        7.33      1.81 o 
   1   3   0       16.71       16.13      0.75 o 
   2   3   0      694.46      749.38     24.21 o 
   3   3   0        4.67        4.36      1.06 o 
   4   3   0        0.17       -0.26      1.01 o 
   0   4   0       11.56       15.12      1.04 o 
   1   4   0       11.24       11.05      0.70 o 
   2   4   0     1224.64     1207.35      6.91 o 
   3   4   0       34.33       30.54      3.02 o 
   4   4   0       17.99       20.71      1.79 o 
   1   5   0       35.75       31.44      2.33 o 
   2   5   0        6.45        7.43      0.85 o 
   3   5   0       51.60       47.46      2.01 o 
   4   5   0       10.92       10.64      2.05 o 
   0   6   0       11.65       10.66      1.11 o 
   1   6   0        5.31        5.75      0.71 o 
   2   6   0        0.40        0.46      0.63 o 
   3   6   0      529.89      525.66     11.65 o 
   4   6   0       17.39       16.26      4.05 o 
   1   7   0       40.96       51.87      1.49 o 
   2   7   0      118.34      116.73      2.26 o 
   3   7   0       58.29       66.68      2.59 o 
   4   7   0       61.22       57.55      3.35 o 
   0   8   0       99.58       95.12      2.68 o 
   1   8   0        1.25        0.00      0.65 o 
   2   8   0      170.86      166.47      3.57 o 
   3   8   0        5.79        4.41      1.12 o 
   4   8   0       28.56       25.22      2.84 o 
   1   9   0       60.47       60.64      1.80 o 
   2   9   0       72.40       74.43      1.86 o 
   3   9   0        4.55        3.61      1.35 o 
   0  10   0       25.42       23.50      1.95 o 
   1  10   0      320.46      294.38      4.23 o 
   2  10   0       20.90       21.15      1.32 o 
   3  10   0        0.86        0.31      1.10 o 
   1  11   0        0.51        0.19      0.82 o 
   2  11   0       24.76       26.09      1.43 o 
   3  11   0        0.58        0.84      1.32 o 
   0  12   0      421.22      412.13      6.64 o 
   1  12   0       47.64       49.94      3.17 o 
   2  12   0        2.60        1.15      0.99 o 
   3  12   0        4.83        4.34      1.92 o 
   1  13   0      103.70      110.41      3.29 o 
   2  13   0       16.33       18.11      1.88 o 
   0  14   0       46.24       46.87      4.24 o 
   1  14   0       28.52       30.39      2.70 o 
   2  14   0       10.96       15.05      2.30 o 
   1  15   0        3.20       -0.04      1.99 o 
  -3   0   1       35.15       29.98      2.77 o 
  -1   0   1     1024.67      869.59     50.02 o 
   1   0   1      309.52      292.19      4.52 o 
   3   0   1      127.45      120.01      5.24 o 
  -4   1   1        0.79        1.80      1.51 o 
  -3   1   1        2.12        3.08      1.82 o 
  -2   1   1       74.53       72.65      3.30 o 
  -1   1   1     1066.22     1014.63     16.16 o 
   0   1   1      655.93      513.19      4.82 o 
   1   1   1      267.67      249.07      4.07 o 
   2   1   1        0.15       -0.08      0.76 o 
   3   1   1       50.60       54.42      2.77 o 
   4   1   1       15.86       16.65      2.32 o 
  -4   2   1        2.93        3.46      1.55 o 
  -3   2   1       24.37       24.21      2.15 o 
  -2   2   1      254.75      227.94      6.31 o 
  -1   2   1     4430.67     4182.96     67.74 o 
   0   2   1      287.04      256.32      2.87 o 
   1   2   1     2035.16     1889.17     17.97 o 
   2   2   1       21.55       20.59      1.85 o 
   3   2   1        1.38        0.91      1.23 o 
   4   2   1        0.46       -0.47      1.40 o 
  -4   3   1        0.42        0.51      0.99 o 
  -3   3   1        1.04       -0.21      1.25 o 
  -2   3   1      940.91      867.50      5.34 o 
  -1   3   1      523.08      562.22     20.19 o 
   0   3   1      705.69      535.49     12.19 o 
   1   3   1      304.18      273.27      2.43 o 
   2   3   1      241.10      276.38      6.92 o 
   3   3   1        3.06        3.03      1.03 o 
   4   3   1        3.84        3.33      1.09 o 
  -4   4   1       76.22       79.88      3.82 o 
  -3   4   1       13.80       14.01      2.25 o 
  -2   4   1      312.43      330.28      6.13 o 
  -1   4   1      405.10      373.05      4.21 o 
   0   4   1      197.72      197.02      2.89 o 
   1   4   1      832.23      837.55      4.71 o 
   2   4   1      445.39      400.68     12.07 o 
   3   4   1      114.09      114.46      2.94 o 
   4   4   1        2.36        0.77      1.11 o 
  -4   5   1       70.14       65.71      3.41 o 
  -3   5   1      197.57      212.43      6.03 o 
  -2   5   1       22.79       21.86      1.14 o 
  -1   5   1        2.10        3.06      0.56 o 
   0   5   1      208.97      195.64      8.07 o 
   1   5   1      556.31      609.38      4.54 o 
   2   5   1        0.10       -0.61      0.61 o 
   3   5   1       22.81       22.01      1.70 o 
   4   5   1        5.96        2.97      1.19 o 
  -4   6   1       11.46       11.90      2.05 o 
  -3   6   1       18.73       24.11      1.74 o 
  -2   6   1        2.05        1.33      0.65 o 
  -1   6   1       60.44       58.32      1.65 o 
   0   6   1      878.49      888.10     12.34 o 
   1   6   1       59.42       74.08      1.59 o 
   2   6   1       22.68       21.71      1.17 o 
   3   6   1       37.54       36.93      2.01 o 
   4   6   1        3.47        0.58      1.10 o 
  -4   7   1       34.75       36.45      3.16 o 
  -3   7   1       22.26       26.91      1.99 o 
  -2   7   1        7.80        8.38      0.90 o 
  -1   7   1        0.24       -0.32      0.52 o 
   0   7   1        1.68        2.45      0.60 o 
   1   7   1      187.80      173.45      2.44 o 
   2   7   1       14.19       15.16      1.11 o 
   3   7   1       16.58       17.80      1.63 o 
   4   7   1       13.02       13.74      2.22 o 
  -4   8   1       19.23       19.02      2.45 o 
  -3   8   1       25.08       28.96      2.19 o 
  -2   8   1      378.45      354.34      4.09 o 
  -1   8   1        5.21        7.17      0.90 o 
   0   8   1        4.36        2.68      0.89 o 
   1   8   1        7.19        6.27      0.88 o 
   2   8   1       69.27       65.54      1.75 o 
   3   8   1       11.54       10.26      2.37 o 
   4   8   1       12.25       11.54      3.77 o 
  -3   9   1       25.51       25.88      2.07 o 
  -2   9   1       19.64       20.03      1.19 o 
  -1   9   1        2.41        2.28      0.81 o 
   0   9   1        4.19        5.19      0.87 o 
   1   9   1      138.65      141.13      2.56 o 
   2   9   1        0.83       -0.50      0.68 o 
   3   9   1        1.99        1.06      1.42 o 
  -3  10   1        0.09       -1.00      1.01 o 
  -2  10   1       63.61       64.37      2.04 o 
  -1  10   1      209.71      212.19     10.09 o 
   0  10   1      207.75      204.67      3.07 o 
   1  10   1       24.97       25.16      1.43 o 
   2  10   1       29.17       27.89      1.36 o 
   3  10   1        3.53        1.45      1.48 o 
  -3  11   1        1.28        0.80      1.11 o 
  -2  11   1       27.49       27.59      1.62 o 
  -1  11   1        0.00       -0.67      0.75 o 
   0  11   1       87.32       88.78      2.21 o 
   1  11   1       55.27       52.42      2.05 o 
   2  11   1        8.10        7.67      1.02 o 
   3  11   1        9.57        9.23      2.67 o 
  -3  12   1       13.89       12.69      1.83 o 
  -2  12   1        9.51        8.83      1.68 o 
  -1  12   1        0.10       -0.85      0.85 o 
   0  12   1       56.18       56.16      2.36 o 
   1  12   1        9.73        9.83      1.36 o 
   2  12   1        0.27       -0.31      0.86 o 
  -2  13   1        3.39        3.67      1.56 o 
  -1  13   1        0.06       -0.17      0.97 o 
   0  13   1        9.12       10.71      1.48 o 
   1  13   1       20.64       18.67      1.83 o 
   2  13   1        0.52       -0.49      0.93 o 
  -2  14   1        0.12       -0.98      2.14 o 
  -1  14   1       15.62       19.03      2.37 o 
   0  14   1       17.33       19.91      2.30 o 
   1  14   1       92.04       89.17      3.11 o 
   2  14   1        0.59       -0.39      1.19 o 
  -1  15   1        0.39       -2.14      2.36 o 
   0  15   1        5.71        5.16      1.77 o 
   1  15   1        6.89        3.62      3.43 o 
  -4   0   2        0.15       -0.77      1.73 o 
  -2   0   2        5.37       10.75      1.83 o 
   0   0   2     2764.24     2439.55     18.46 o 
   2   0   2      402.40      382.10      7.21 o 
   4   0   2       22.59       23.07      3.57 o 
  -4   1   2        0.01       -0.65      1.32 o 
  -3   1   2       13.20       14.17      1.72 o 
  -2   1   2       15.21       18.63      1.27 o 
  -1   1   2     1483.63     1422.49     15.18 o 
   0   1   2     1775.38     1698.79     12.86 o 
   1   1   2      504.68      511.28      4.86 o 
   2   1   2        3.60        4.85      1.05 o 
   3   1   2       57.19       55.18      2.87 o 
   4   1   2       21.35       22.78      2.54 o 
  -4   2   2        7.52        5.04      2.78 o 
  -3   2   2        2.29        2.56      1.30 o 
  -2   2   2      266.62      284.26      4.40 o 
  -1   2   2      454.50      392.77     18.44 o 
   0   2   2        0.89        2.70      0.59 o 
   1   2   2     1052.56      937.28     12.97 o 
   2   2   2      392.51      395.53      5.31 o 
   3   2   2       90.15       77.31      4.50 o 
   4   2   2       25.18       22.78      2.43 o 
  -4   3   2        9.15        9.77      2.07 o 
  -3   3   2        1.36        0.87      1.37 o 
  -2   3   2      265.38      269.59      4.40 o 
  -1   3   2       32.42       34.13      0.91 o 
   0   3   2      270.44      249.10      2.43 o 
   1   3   2        8.47       11.20      0.83 o 
   2   3   2       45.11       45.03      1.69 o 
   3   3   2        5.38        6.56      1.20 o 
   4   3   2        1.21        1.58      1.16 o 
  -4   4   2       12.71       15.36      2.17 o 
  -3   4   2        0.61        1.02      0.87 o 
  -2   4   2      292.55      283.87      6.38 o 
  -1   4   2      231.96      234.39      3.44 o 
   0   4   2      341.40      325.97      6.81 o 
   1   4   2      748.87      756.58      5.22 o 
   2   4   2      272.90      279.47      3.35 o 
   3   4   2        4.57        3.45      1.06 o 
   4   4   2        5.33        3.83      1.61 o 
  -4   5   2       44.76       51.40      3.19 o 
  -3   5   2      340.34      334.20      8.98 o 
  -2   5   2       18.84       20.83      0.96 o 
  -1   5   2        0.39        0.59      0.36 o 
   0   5   2      460.99      494.33     10.74 o 
   1   5   2      170.47      174.66      2.27 o 
   2   5   2       53.38       52.32      2.28 o 
   3   5   2        3.09        2.57      1.26 o 
   4   5   2        7.42        6.57      1.36 o 
  -4   6   2       17.35       17.48      2.37 o 
  -3   6   2      141.89      144.63      6.85 o 
  -2   6   2       57.33       54.23      1.46 o 
  -1   6   2      226.89      228.52      1.77 o 
   0   6   2      217.37      229.21      3.26 o 
   1   6   2      197.19      199.81      4.08 o 
   2   6   2       37.79       41.74      1.59 o 
   3   6   2       42.95       42.83      2.11 o 
   4   6   2        0.89       -0.26      1.08 o 
  -4   7   2       39.43       36.06      2.96 o 
  -3   7   2      101.18      101.57      2.98 o 
  -2   7   2      161.88      163.82      2.56 o 
  -1   7   2       10.18        9.00      0.70 o 
   0   7   2      123.39      122.34      2.60 o 
   1   7   2        0.01        0.58      0.62 o 
   2   7   2       17.18       17.92      1.16 o 
   3   7   2       13.13       13.75      1.51 o 
   4   7   2        3.75        3.90      1.49 o 
  -4   8   2        1.95        0.90      1.95 o 
  -3   8   2       16.35       17.39      1.70 o 
  -2   8   2      131.39      127.46      5.17 o 
  -1   8   2      622.65      634.81      8.84 o 
   0   8   2      202.14      222.93      7.05 o 
   1   8   2      142.03      143.20      2.45 o 
   2   8   2       45.49       45.45      1.57 o 
   3   8   2        0.17       -0.30      1.05 o 
  -3   9   2        3.25        3.41      1.21 o 
  -2   9   2       24.62       23.04      1.44 o 
  -1   9   2       91.49       86.80      2.02 o 
   0   9   2       81.30       74.88      1.86 o 
   1   9   2        6.15        4.83      0.92 o 
   2   9   2      132.51      121.50      3.72 o 
   3   9   2        5.25        3.63      1.16 o 
  -3  10   2       20.43       18.18      1.87 o 
  -2  10   2        0.04       -0.74      0.74 o 
  -1  10   2      286.41      269.58      3.49 o 
   0  10   2       17.70       19.15      1.64 o 
   1  10   2       92.88       95.61      2.83 o 
   2  10   2       10.96       10.20      1.11 o 
   3  10   2        2.99        3.71      1.46 o 
  -3  11   2        5.22        6.00      1.89 o 
  -2  11   2       14.94       14.95      1.39 o 
  -1  11   2       93.41       87.30      2.67 o 
   0  11   2       50.03       53.21      2.22 o 
   1  11   2       56.85       60.35      3.67 o 
   2  11   2       10.62        9.95      1.49 o 
   3  11   2       24.10       24.60      2.25 o 
  -3  12   2        1.72        0.47      1.57 o 
  -2  12   2        0.18        0.28      2.07 o 
  -1  12   2       96.59       99.98      3.68 o 
   0  12   2      346.35      338.86      5.16 o 
   1  12   2       32.94       35.75      2.09 o 
   2  12   2        2.12        2.83      1.30 o 
  -2  13   2        4.01        2.67      1.55 o 
  -1  13   2       15.14       15.86      3.29 o 
   0  13   2       22.51       23.61      2.01 o 
   1  13   2       19.27       16.20      1.79 o 
   2  13   2        8.12        8.51      1.57 o 
  -2  14   2        8.25       11.01      2.38 o 
  -1  14   2       18.94       25.81      3.65 o 
   0  14   2       34.64       31.14      2.14 o 
   1  14   2       78.84       79.18      3.10 o 
  -1  15   2       20.74       27.42      3.00 o 
   0  15   2        8.04        5.83      2.91 o 
   1  15   2        7.27        9.31      2.86 o 
  -3   0   3      301.65      300.82      7.59 o 
  -1   0   3       13.71       15.27      1.21 o 
   1   0   3      100.42      118.83      3.16 o 
   3   0   3      171.86      175.17      6.63 o 
  -4   1   3       24.81       27.36      2.73 o 
  -3   1   3       53.47       59.03      2.71 o 
  -2   1   3        2.59        2.73      0.58 o 
  -1   1   3        2.82        2.44      0.44 o 
   0   1   3       24.99       17.53      0.65 o 
   1   1   3      644.16      612.84      3.85 o 
   2   1   3      178.39      189.69      4.09 o 
   3   1   3        1.60        1.90      1.33 o 
   4   1   3        2.61       -0.05      1.19 o 
  -4   2   3       11.57       10.04      1.88 o 
  -3   2   3        0.27       -0.65      1.23 o 
  -2   2   3      171.85      173.71      2.35 o 
  -1   2   3      220.84      211.01      3.15 o 
   0   2   3       94.92       97.89      1.56 o 
   1   2   3       38.97       39.99      1.61 o 
   2   2   3      153.93      144.36      3.37 o 
   3   2   3        8.09       11.50      3.08 o 
   4   2   3       12.22       10.90      1.56 o 
  -4   3   3        2.29        3.08      1.48 o 
  -3   3   3       11.12       12.25      2.52 o 
  -2   3   3      119.11      128.75      1.73 o 
  -1   3   3       76.08       79.06      1.23 o 
   0   3   3      568.21      532.90     15.20 o 
   1   3   3       50.19       47.51      1.66 o 
   2   3   3       16.90       18.66      1.36 o 
   3   3   3       18.87       19.79      1.72 o 
   4   3   3        3.79        4.78      1.38 o 
  -4   4   3        0.29       -1.31      1.31 o 
  -3   4   3       16.56       17.34      1.56 o 
  -2   4   3        0.69        0.03      0.47 o 
  -1   4   3      161.34      173.71      5.96 o 
   0   4   3      257.94      238.66     11.03 o 
   1   4   3      420.54      425.38      6.08 o 
   2   4   3       33.13       29.56      1.38 o 
   3   4   3        3.48        2.86      1.13 o 
   4   4   3        0.02       -1.00      1.00 o 
  -4   5   3       56.24       53.08      3.18 o 
  -3   5   3        1.93        2.28      1.06 o 
  -2   5   3      102.16      104.91      2.05 o 
  -1   5   3      252.59      240.71      2.71 o 
   0   5   3      232.86      235.06      1.91 o 
   1   5   3       25.94       24.77      1.29 o 
   2   5   3        6.90        6.99      0.94 o 
   3   5   3        0.16       -0.14      1.03 o 
   4   5   3       26.27       25.08      2.20 o 
  -4   6   3        1.34        1.27      1.61 o 
  -3   6   3        0.39       -0.88      0.88 o 
  -2   6   3       39.80       40.34      1.42 o 
  -1   6   3       13.36       13.04      0.67 o 
   0   6   3     1264.72     1405.29     27.18 o 
   1   6   3       78.40       73.12      1.66 o 
   2   6   3        1.53        1.65      0.80 o 
   3   6   3        0.26       -0.57      0.86 o 
   4   6   3        0.39        0.19      1.18 o 
  -4   7   3       32.19       31.05      2.96 o 
  -3   7   3      131.26      133.53      3.41 o 
  -2   7   3       25.61       25.93      1.72 o 
  -1   7   3      312.70      338.42      2.53 o 
   0   7   3        5.27        6.01      0.72 o 
   1   7   3       38.80       41.56      1.45 o 
   2   7   3        5.20        5.30      1.01 o 
   3   7   3       15.58       15.60      1.65 o 
  -4   8   3        9.58        7.57      1.96 o 
  -3   8   3        3.41        5.14      1.46 o 
  -2   8   3       19.10       17.61      1.62 o 
  -1   8   3       98.47       97.06      1.62 o 
   0   8   3        6.89        7.15      0.82 o 
   1   8   3      118.16      122.64      2.33 o 
   2   8   3       15.34       19.51      1.39 o 
   3   8   3       19.10       22.79      2.54 o 
  -3   9   3       12.20       12.69      1.58 o 
  -2   9   3      286.70      289.58      4.54 o 
  -1   9   3       50.02       46.31      2.34 o 
   0   9   3        7.76        8.01      1.24 o 
   1   9   3       23.44       26.78      1.89 o 
   2   9   3        0.64        0.50      1.10 o 
   3   9   3       19.69       18.58      2.24 o 
  -3  10   3        0.05        1.22      1.49 o 
  -2  10   3      141.05      141.69      5.85 o 
  -1  10   3       49.12       50.63      3.98 o 
   0  10   3        0.04        0.06      0.87 o 
   1  10   3        6.21        4.85      1.15 o 
   2  10   3        0.18        0.70      1.28 o 
   3  10   3        7.44        3.67      1.99 o 
  -3  11   3       23.67       27.29      3.01 o 
  -2  11   3       20.87       19.16      2.29 o 
  -1  11   3       14.53       15.01      2.02 o 
   0  11   3       60.37       63.09      2.39 o 
   1  11   3       12.23       11.83      1.96 o 
   2  11   3        5.95        5.95      1.48 o 
   3  11   3        0.39       -0.44      1.16 o 
  -3  12   3       16.16       18.67      2.56 o 
  -2  12   3        1.35        0.60      1.42 o 
  -1  12   3       51.63       57.23      3.16 o 
   0  12   3        2.57        2.33      1.12 o 
   1  12   3       45.09       43.53      2.29 o 
   2  12   3        0.34        0.09      1.20 o 
  -2  13   3        1.40        3.22      1.63 o 
  -1  13   3        5.20        4.27      2.46 o 
   0  13   3       58.36       52.77      2.39 o 
   1  13   3        1.02        0.17      0.95 o 
   2  13   3        5.99        4.93      1.72 o 
  -1  14   3       16.11       17.34      2.45 o 
   0  14   3        0.49        1.23      1.37 o 
   1  14   3       30.24       29.27      2.35 o 
   0  15   3        2.72        0.03      1.38 o 
  -4   0   4        1.11       -0.73      2.04 o 
  -2   0   4      282.87      292.13      4.53 o 
   0   0   4      530.77      558.95      4.33 o 
   2   0   4       44.04       42.78      2.88 o 
   4   0   4        1.59        1.10      2.00 o 
  -4   1   4       16.21       18.98      2.47 o 
  -3   1   4        1.32        0.36      1.08 o 
  -2   1   4      179.41      191.34      3.00 o 
  -1   1   4      149.69      145.55      2.74 o 
   0   1   4     1020.18      994.42      4.21 o 
   1   1   4      132.93      128.12      1.79 o 
   2   1   4        0.15        0.49      0.88 o 
   3   1   4        7.15        7.01      2.19 o 
   4   1   4       12.64       14.88      2.26 o 
  -4   2   4       16.22       14.20      2.02 o 
  -3   2   4        0.86        0.85      1.05 o 
  -2   2   4       44.60       49.31      1.31 o 
  -1   2   4      843.52      889.67     14.11 o 
   0   2   4      453.35      474.41      4.37 o 
   1   2   4       21.04       26.81      1.14 o 
   2   2   4       45.36       49.68      1.82 o 
   3   2   4        2.87        2.56      0.99 o 
   4   2   4        0.72       -0.99      1.01 o 
  -4   3   4       13.11       17.20      2.34 o 
  -3   3   4       22.64       25.41      1.60 o 
  -2   3   4      136.32      126.84      3.58 o 
  -1   3   4       68.92       77.14      1.25 o 
   0   3   4       24.89       21.65      1.01 o 
   1   3   4      296.02      293.27      3.22 o 
   2   3   4      116.39      114.44      3.66 o 
   3   3   4        0.09        0.37      1.03 o 
   4   3   4        0.20       -0.32      1.07 o 
  -4   4   4        0.02        0.84      1.48 o 
  -3   4   4        7.80        8.88      1.18 o 
  -2   4   4       27.58       29.20      1.18 o 
  -1   4   4      738.54      786.70      5.69 o 
   0   4   4      411.64      429.33      6.52 o 
   1   4   4       11.21       17.49      1.35 o 
   2   4   4       30.20       33.16      1.44 o 
   3   4   4       14.37       14.76      1.58 o 
   4   4   4        0.17        0.52      1.08 o 
  -4   5   4       35.21       35.48      7.56 o 
  -3   5   4        3.65        2.10      0.94 o 
  -2   5   4        5.09        6.76      0.89 o 
  -1   5   4        0.12       -0.09      0.42 o 
   0   5   4        0.25        0.51      0.62 o 
   1   5   4        1.53        2.31      0.59 o 
   2   5   4       86.58       83.97      2.14 o 
   3   5   4       48.05       49.77      2.25 o 
   4   5   4        0.14       -0.60      1.12 o 
  -4   6   4        0.45       -0.70      1.30 o 
  -3   6   4       27.96       29.09      2.15 o 
  -2   6   4       36.72       36.56      1.42 o 
  -1   6   4        1.49        2.13      0.57 o 
   0   6   4       53.41       53.94      1.50 o 
   1   6   4      219.81      203.43      3.43 o 
   2   6   4       41.03       42.73      1.88 o 
   3   6   4       12.73       12.01      1.53 o 
  -4   7   4        0.53        0.18      1.59 o 
  -3   7   4       30.62       30.72      1.94 o 
  -2   7   4        7.46        7.27      0.92 o 
  -1   7   4       28.89       26.26      0.96 o 
   0   7   4        0.34        0.00      0.62 o 
   1   7   4        6.29        5.30      1.41 o 
   2   7   4        3.01        1.83      1.05 o 
   3   7   4       13.12       11.32      1.87 o 
  -4   8   4       11.98       11.27      2.87 o 
  -3   8   4       11.10       15.04      2.14 o 
  -2   8   4       10.36        9.08      1.21 o 
  -1   8   4       10.99       11.77      1.24 o 
   0   8   4        2.61        5.22      1.08 o 
   1   8   4        6.57        6.30      1.18 o 
   2   8   4       78.74       67.94      2.14 o 
   3   8   4        1.51       -0.82      1.68 o 
  -3   9   4       10.60       11.93      2.13 o 
  -2   9   4        0.35       -0.87      1.05 o 
  -1   9   4        0.26        0.31      0.79 o 
   0   9   4        3.82        4.32      1.10 o 
   1   9   4        2.59        2.08      1.86 o 
   2   9   4        4.66        1.95      1.28 o 
   3   9   4        0.32       -0.35      1.02 o 
  -3  10   4        8.44        7.84      1.91 o 
  -2  10   4        2.90        1.27      1.36 o 
  -1  10   4        7.07        7.32      1.54 o 
   0  10   4        7.72        8.34      1.27 o 
   1  10   4        8.36        5.81      1.19 o 
   2  10   4       89.41       92.91      4.00 o 
   3  10   4        6.33        5.97      1.50 o 
  -3  11   4        1.74        1.16      1.49 o 
  -2  11   4       13.37       14.69      2.14 o 
  -1  11   4       19.19       18.24      2.17 o 
   0  11   4        0.18       -0.76      0.87 o 
   1  11   4        0.63       -0.98      0.98 o 
   2  11   4        0.27        0.11      1.28 o 
  -2  12   4        6.01        6.79      1.76 o 
  -1  12   4        2.13        1.89      1.20 o 
   0  12   4       61.47       55.02      3.15 o 
   1  12   4       27.39       25.17      2.09 o 
   2  12   4        1.07        1.60      1.54 o 
  -2  13   4        1.49        0.94      1.59 o 
  -1  13   4        1.34        0.46      2.68 o 
   0  13   4       26.66       25.37      2.56 o 
   1  13   4        0.05       -1.10      1.10 o 
   2  13   4        0.13       -1.74      1.74 o 
  -1  14   4       47.47       53.48      3.36 o 
   0  14   4       11.08       10.47      2.03 o 
   1  14   4       20.18       22.97      2.17 o 
  -3   0   5        8.16        9.55      1.87 o 
  -1   0   5      294.50      296.92      9.49 o 
   1   0   5      205.52      231.30      3.25 o 
   3   0   5        1.03        1.66      1.82 o 
  -4   1   5       12.66       10.82      1.88 o 
  -3   1   5      126.13      125.59      2.98 o 
  -2   1   5       83.71       80.66      1.57 o 
  -1   1   5       13.47       12.05      0.70 o 
   0   1   5       16.51       19.17      0.70 o 
   1   1   5       22.98       25.58      1.03 o 
   2   1   5        1.03        0.99      0.86 o 
   3   1   5       12.91       16.39      1.67 o 
   4   1   5        0.56        0.53      1.16 o 
  -4   2   5        0.36       -1.39      1.39 o 
  -3   2   5        4.94        4.82      1.04 o 
  -2   2   5       86.33       84.39      1.61 o 
  -1   2   5      187.67      197.96      5.47 o 
   0   2   5       10.49       13.38      0.83 o 
   1   2   5      328.01      346.97      5.09 o 
   2   2   5       30.67       29.49      1.60 o 
   3   2   5        1.05        0.26      0.93 o 
   4   2   5        0.37        0.65      1.25 o 
  -4   3   5        4.43        8.27      1.96 o 
  -3   3   5        3.59        4.64      1.07 o 
  -2   3   5       48.71       58.39      1.55 o 
  -1   3   5      173.81      188.80      1.93 o 
   0   3   5       76.43       74.60      1.74 o 
   1   3   5        7.45        6.61      0.84 o 
   2   3   5        2.05        3.89      0.87 o 
   3   3   5       53.98       51.00      2.12 o 
   4   3   5        8.62        7.68      1.55 o 
  -4   4   5        4.08        4.16      1.82 o 
  -3   4   5        3.09        3.40      0.93 o 
  -2   4   5      253.37      263.13      2.88 o 
  -1   4   5        3.00        1.57      0.50 o 
   0   4   5       16.74       20.81      1.19 o 
   1   4   5        0.20        1.08      0.68 o 
   2   4   5       32.18       33.06      1.45 o 
   3   4   5       14.25       14.13      1.54 o 
   4   4   5        1.57        0.77      1.61 o 
  -4   5   5        2.32        4.07      1.64 o 
  -3   5   5        9.64        9.65      1.17 o 
  -2   5   5       11.56        9.42      0.91 o 
  -1   5   5        6.81        8.28      0.66 o 
   0   5   5       51.53       64.88      1.87 o 
   1   5   5       88.83       93.14      2.18 o 
   2   5   5       68.46       68.44      2.37 o 
   3   5   5       42.92       38.08      2.54 o 
  -4   6   5        0.15        1.12      1.59 o 
  -3   6   5        8.08        7.50      1.49 o 
  -2   6   5       21.18       22.15      1.33 o 
  -1   6   5       85.70       86.79      2.79 o 
   0   6   5       43.39       52.24      1.83 o 
   1   6   5       11.03       10.66      1.48 o 
   2   6   5        0.91        1.02      0.99 o 
   3   6   5        3.23        1.81      1.34 o 
  -4   7   5        3.93        2.44      1.45 o 
  -3   7   5        0.42        1.00      1.19 o 
  -2   7   5        8.27        6.40      1.15 o 
  -1   7   5        1.20        0.96      0.77 o 
   0   7   5        3.65        3.92      1.14 o 
   1   7   5      171.07      185.21      6.28 o 
   2   7   5        0.01        0.47      0.93 o 
   3   7   5        1.24        0.70      1.88 o 
  -3   8   5        8.29        7.27      1.73 o 
  -2   8   5        3.94        2.44      2.33 o 
  -1   8   5        6.83        7.85      1.22 o 
   0   8   5      134.58      128.62      4.21 o 
   1   8   5       39.50       45.76      2.68 o 
   2   8   5        1.70        1.35      1.28 o 
   3   8   5        1.53        2.19      3.26 o 
  -3   9   5        0.47       -1.05      1.79 o 
  -2   9   5       13.24       12.04      3.59 o 
  -1   9   5        0.57       -0.73      0.73 o 
   0   9   5       66.58       71.73      2.35 o 
   1   9   5       11.87        9.68      1.71 o 
   2   9   5        0.97        0.01      1.30 o 
   3   9   5        2.91        1.95      1.24 o 
  -3  10   5        0.34        0.63      1.56 o 
  -2  10   5        2.04        1.92      1.50 o 
  -1  10   5        0.14       -0.18      1.09 o 
   0  10   5        0.21        0.51      1.22 o 
   1  10   5       23.51       16.38      2.05 o 
   2  10   5       11.44       13.72      2.23 o 
  -3  11   5       14.19       17.15      2.60 o 
  -2  11   5       15.56       18.12      2.54 o 
  -1  11   5       43.40       39.89      2.92 o 
   0  11   5       27.01       28.51      2.46 o 
   1  11   5        1.77       -1.03      1.99 o 
   2  11   5        0.02       -0.09      1.36 o 
  -2  12   5        0.11       -0.41      1.24 o 
  -1  12   5        6.21        4.18      1.74 o 
   0  12   5        0.74        0.34      1.32 o 
   1  12   5        2.62        1.63      1.37 o 
   2  12   5        1.35       -0.12      1.63 o 
  -2  13   5       14.53       18.39      2.42 o 
  -1  13   5        0.08       -0.38      1.40 o 
   0  13   5        0.29       -0.87      1.25 o 
   1  13   5        3.45        4.58      1.85 o 
  -1  14   5        0.22       -1.38      1.38 o 
   0  14   5       11.57        7.94      2.02 o 
  -4   0   6        8.06        8.01      2.52 o 
  -2   0   6       28.15       27.67      1.94 o 
   0   0   6     1761.55     2005.60     70.52 o 
   2   0   6       18.12       18.18      2.33 o 
  -4   1   6       11.16       11.92      2.37 o 
  -3   1   6        7.83        8.80      1.19 o 
  -2   1   6        2.30        2.20      0.65 o 
  -1   1   6       47.00       50.52      0.97 o 
   0   1   6       26.78       29.55      0.86 o 
   1   1   6      118.43      121.66      1.99 o 
   2   1   6        9.34       10.51      1.23 o 
   3   1   6      109.80      114.78      3.24 o 
  -4   2   6        3.67        3.62      1.51 o 
  -3   2   6        9.33       12.51      1.40 o 
  -2   2   6        0.25        0.30      0.65 o 
  -1   2   6      366.19      401.12      5.85 o 
   0   2   6       15.86       15.61      0.91 o 
   1   2   6      303.78      290.06      5.87 o 
   2   2   6       52.26       53.94      1.98 o 
   3   2   6       13.56       16.29      2.49 o 
  -4   3   6        1.01       -1.48      1.48 o 
  -3   3   6        6.69        5.58      1.13 o 
  -2   3   6        1.47        1.13      0.70 o 
  -1   3   6        5.76        5.15      0.60 o 
   0   3   6       68.60       74.62      2.88 o 
   1   3   6       68.55       63.60      1.76 o 
   2   3   6      251.31      248.10      3.43 o 
   3   3   6       38.13       41.41      2.79 o 
  -4   4   6       15.68       16.33      2.26 o 
  -3   4   6        6.46        6.22      1.30 o 
  -2   4   6      113.01      114.58      2.00 o 
  -1   4   6        0.44        0.13      0.64 o 
   0   4   6        1.60        1.48      0.72 o 
   1   4   6       81.19       97.03      8.14 o 
   2   4   6      192.61      193.18      3.83 o 
   3   4   6        4.72        2.58      1.36 o 
  -4   5   6        3.77        3.85      2.57 o 
  -3   5   6        9.98       11.12      1.47 o 
  -2   5   6        0.65        0.58      0.79 o 
  -1   5   6       97.85      103.54      2.17 o 
   0   5   6        0.20       -0.48      0.71 o 
   1   5   6      214.62      209.87      4.55 o 
   2   5   6       15.13       17.62      1.65 o 
   3   5   6        0.37       -0.60      1.23 o 
  -4   6   6        0.30       -0.96      1.83 o 
  -3   6   6      112.95      115.25      3.18 o 
  -2   6   6        3.69        3.94      0.99 o 
  -1   6   6        5.69        6.63      0.97 o 
   0   6   6       19.28       23.83      1.53 o 
   1   6   6       93.80       91.49      5.01 o 
   2   6   6       33.61       35.68      2.99 o 
   3   6   6       11.85       12.52      2.13 o 
  -3   7   6       20.73       20.67      2.35 o 
  -2   7   6       11.81       15.79      1.52 o 
  -1   7   6        2.17        2.24      0.87 o 
   0   7   6      252.44      249.52      5.04 o 
   1   7   6       94.90      104.14      6.28 o 
   2   7   6        1.50        3.14      1.12 o 
   3   7   6        0.29       -1.17      1.17 o 
  -3   8   6        0.05       -1.06      1.66 o 
  -2   8   6       85.96       70.89      2.44 o 
  -1   8   6      112.77      112.95      3.43 o 
   0   8   6      193.69      212.51      7.56 o 
   1   8   6      102.36      106.19      3.83 o 
   2   8   6        0.63       -1.01      1.11 o 
   3   8   6        0.00       -0.73      1.14 o 
  -3   9   6       13.50       20.60      3.43 o 
  -2   9   6       10.45       10.71      2.55 o 
  -1   9   6       77.19       83.62      3.28 o 
   0   9   6       10.88       11.81      1.72 o 
   1   9   6       23.87       28.08      2.33 o 
   2   9   6       22.76       23.55      4.59 o 
  -3  10   6        0.05       -1.29      1.35 o 
  -2  10   6       65.72       62.60      4.59 o 
  -1  10   6      322.57      308.64      6.51 o 
   0  10   6        0.98        1.81      1.46 o 
   1  10   6       13.05       13.90      2.21 o 
   2  10   6        3.95        2.60      1.70 o 
  -2  11   6        6.77       11.31      2.09 o 
  -1  11   6        0.00       -0.48      1.34 o 
   0  11   6       13.76       15.00      2.64 o 
   1  11   6        0.33        0.63      1.44 o 
   2  11   6       30.77       35.19      2.92 o 
  -2  12   6       37.54       44.51      3.42 o 
  -1  12   6        0.29        0.93      1.48 o 
   0  12   6       57.33       49.37      4.87 o 
   1  12   6       16.67       19.12      2.41 o 
  -1  13   6       18.71       25.46      5.25 o 
   0  13   6        0.04       -0.19      1.55 o 
   1  13   6       21.35       21.63      2.70 o 
  -3   0   7      164.41      203.78     17.25 o 
  -1   0   7      213.21      202.74      5.18 o 
   1   0   7        1.43        1.50      0.74 o 
   3   0   7      104.17       99.78      3.77 o 
  -4   1   7        4.74        4.97      1.36 o 
  -3   1   7        0.03       -0.09      0.89 o 
  -2   1   7       62.46       69.04      1.92 o 
  -1   1   7       43.32       43.18      1.17 o 
   0   1   7       45.45       49.85      1.15 o 
   1   1   7        0.46        0.38      0.55 o 
   2   1   7        2.12        1.07      0.91 o 
   3   1   7       39.32       45.93      3.12 o 
  -4   2   7       14.61       13.82      1.73 o 
  -3   2   7        1.11        0.85      0.95 o 
  -2   2   7       32.33       33.89      1.45 o 
  -1   2   7       10.33       15.02      1.07 o 
   0   2   7       41.45       41.39      1.31 o 
   1   2   7        1.20        2.68      1.09 o 
   2   2   7       58.91       54.98      2.65 o 
   3   2   7        8.12        8.56      1.64 o 
  -4   3   7        0.82        0.61      1.43 o 
  -3   3   7        0.00       -0.24      0.81 o 
  -2   3   7       69.44       70.35      1.68 o 
  -1   3   7      156.35      159.00      2.61 o 
   0   3   7        0.55        0.86      0.61 o 
   1   3   7       17.95       21.61      1.81 o 
   2   3   7      119.52      122.19      3.03 o 
   3   3   7        3.32        1.75      1.36 o 
  -4   4   7        1.64        1.62      1.56 o 
  -3   4   7        1.78        0.05      1.06 o 
  -2   4   7        0.00       -0.19      0.76 o 
  -1   4   7      186.29      175.41      3.36 o 
   0   4   7        3.05        5.25      1.21 o 
   1   4   7       78.55       72.82      2.82 o 
   2   4   7       44.61       46.67      2.11 o 
   3   4   7       54.35       48.53      2.98 o 
  -4   5   7        7.41        5.20      2.24 o 
  -3   5   7        8.10       10.03      1.55 o 
  -2   5   7        0.00       -0.38      0.75 o 
  -1   5   7       14.88       13.50      1.24 o 
   0   5   7      193.76      188.62      4.66 o 
   1   5   7       30.69       32.26      2.20 o 
   2   5   7        0.67        0.97      0.96 o 
   3   5   7        2.52        3.39      1.51 o 
  -3   6   7       13.91       13.57      2.11 o 
  -2   6   7        0.46        0.79      0.81 o 
  -1   6   7       48.84       46.86      2.16 o 
   0   6   7      616.67      611.01      6.16 o 
   1   6   7       75.57       84.40      6.08 o 
   2   6   7       97.40       88.10      2.84 o 
   3   6   7        0.14       -0.53      1.15 o 
  -3   7   7        5.17        3.12      1.40 o 
  -2   7   7        0.02       -0.72      0.72 o 
  -1   7   7        2.53        3.21      0.95 o 
   0   7   7        0.40        0.78      1.11 o 
   1   7   7      195.05      194.68     12.41 o 
   2   7   7       13.10       12.87      1.54 o 
   3   7   7        0.73       -0.95      1.16 o 
  -3   8   7        2.71        1.91      1.43 o 
  -2   8   7       71.59       61.62      3.07 o 
  -1   8   7      107.54      116.24      2.65 o 
   0   8   7       25.16       28.05      2.39 o 
   1   8   7        1.51       -1.22      1.22 o 
   2   8   7        0.30        0.68      0.85 o 
  -3   9   7        2.78        0.47      1.83 o 
  -2   9   7       17.47       12.74      1.94 o 
  -1   9   7        1.24        1.49      0.98 o 
   0   9   7        9.16        9.09      1.76 o 
   1   9   7        6.72        7.31      1.80 o 
   2   9   7       42.09       51.33      4.52 o 
  -3  10   7        0.09       -1.02      1.36 o 
  -2  10   7      103.93       99.27      4.03 o 
  -1  10   7        1.99        2.37      1.13 o 
   0  10   7       66.12       65.24      3.26 o 
   1  10   7        1.38        1.54      1.54 o 
   2  10   7       12.53       12.75      2.47 o 
  -2  11   7        1.32        0.07      2.61 o 
  -1  11   7        7.71        7.80      2.04 o 
   0  11   7        0.43       -0.13      1.38 o 
   1  11   7        0.95       -0.23      2.77 o 
  -2  12   7       33.62       31.98      3.09 o 
  -1  12   7        0.57       -0.05      1.32 o 
   0  12   7        8.39       10.20      2.19 o 
   1  12   7        3.47        1.70      1.62 o 
  -1  13   7        4.00        1.31      3.12 o 
   0  13   7        1.19        0.75      1.58 o 
  -4   0   8        0.02       -1.61      1.74 o 
  -2   0   8      253.72      239.76     11.09 o 
   0   0   8        5.83       11.31      1.12 o 
   2   0   8       86.50       95.72      5.29 o 
  -4   1   8        0.33        0.01      0.97 o 
  -3   1   8        3.90        2.25      1.05 o 
  -2   1   8        6.44        6.02      0.96 o 
  -1   1   8       39.05       43.77      1.24 o 
   0   1   8        3.61        7.14      1.98 o 
   1   1   8       39.98       38.52      1.43 o 
   2   1   8        9.34        8.43      1.22 o 
   3   1   8       34.56       34.20      2.13 o 
  -4   2   8       39.84       46.03      3.16 o 
  -3   2   8       35.67       34.13      3.40 o 
  -2   2   8      365.47      379.82      5.21 o 
  -1   2   8      185.04      175.61      3.08 o 
   0   2   8       24.89       24.79      1.19 o 
   1   2   8       31.54       30.43      1.63 o 
   2   2   8      146.77      137.18     10.25 o 
   3   2   8       49.27       47.45      2.92 o 
  -4   3   8       12.09       12.38      2.71 o 
  -3   3   8       47.58       47.38      2.47 o 
  -2   3   8        0.40       -0.64      0.91 o 
  -1   3   8       27.56       29.71      1.47 o 
   0   3   8       25.19       29.00      1.99 o 
   1   3   8       79.44       78.71      4.68 o 
   2   3   8        2.22        0.38      0.91 o 
   3   3   8        0.02       -0.78      1.26 o 
  -4   4   8       10.37       10.63      2.01 o 
  -3   4   8        0.20       -1.02      1.02 o 
  -2   4   8       31.06       32.12      1.87 o 
  -1   4   8      287.64      291.20      3.80 o 
   0   4   8      304.82      275.77      3.94 o 
   1   4   8      378.03      381.30      5.03 o 
   2   4   8       23.52       25.42      1.87 o 
   3   4   8        0.24        0.13      1.25 o 
  -3   5   8       23.29       20.01      1.84 o 
  -2   5   8       42.08       40.70      1.72 o 
  -1   5   8        0.00       -0.42      0.79 o 
   0   5   8      272.67      248.37      3.87 o 
   1   5   8       26.30       30.35      2.45 o 
   2   5   8        0.49        0.40      0.94 o 
   3   5   8        0.36       -1.25      1.25 o 
  -3   6   8        4.99        2.60      1.14 o 
  -2   6   8       10.74       10.23      1.25 o 
  -1   6   8       75.57       67.20      1.99 o 
   0   6   8        3.02        2.77      0.99 o 
   1   6   8      269.06      260.81      5.66 o 
   2   6   8        5.28        6.05      1.34 o 
  -3   7   8       14.24        9.91      2.73 o 
  -2   7   8       32.14       33.21      1.73 o 
  -1   7   8        1.27        0.71      0.86 o 
   0   7   8        1.48        1.88      1.22 o 
   1   7   8        9.49       12.08      1.87 o 
   2   7   8       32.16       36.99      2.20 o 
  -3   8   8        0.41        0.91      1.36 o 
  -2   8   8        9.44        9.22      1.38 o 
  -1   8   8      234.64      242.46      4.62 o 
   0   8   8      119.31      113.07      3.81 o 
   1   8   8       72.90       73.96      3.52 o 
   2   8   8       48.62       45.99      2.38 o 
  -3   9   8        1.73       -0.27      1.66 o 
  -2   9   8        9.79       13.70      2.10 o 
  -1   9   8       55.62       54.98      2.55 o 
   0   9   8       79.12       77.88      3.46 o 
   1   9   8        1.59        1.65      1.38 o 
   2   9   8       13.98        9.19      1.28 o 
  -2  10   8       31.15       42.23      3.22 o 
  -1  10   8       32.44       31.36      2.21 o 
   0  10   8       12.75       11.06      2.07 o 
   1  10   8       20.54       20.37      2.63 o 
  -2  11   8       13.02       14.27      2.33 o 
  -1  11   8       20.18       18.48      2.45 o 
   0  11   8       15.87       13.48      4.01 o 
   1  11   8        9.36        9.39      2.22 o 
  -1  12   8        2.07       -1.11      1.11 o 
   0  12   8        5.12        3.68      1.57 o 
  -3   0   9      353.59      331.62      9.89 o 
  -1   0   9       14.74       13.21      2.49 o 
   1   0   9        2.19        0.87      1.55 o 
   3   0   9       20.69       23.34      3.85 o 
  -3   1   9      117.71      118.02      3.42 o 
  -2   1   9        0.48       -0.19      0.92 o 
  -1   1   9       58.42       59.29      2.10 o 
   0   1   9      133.58      114.51      2.30 o 
   1   1   9       12.02       11.17      1.65 o 
   2   1   9       13.76       15.22      2.15 o 
   3   1   9        2.14        0.57      1.84 o 
  -3   2   9        7.41        4.51      1.69 o 
  -2   2   9      233.28      213.90      5.13 o 
  -1   2   9      199.05      163.54     12.36 o 
   0   2   9        1.62        0.45      0.80 o 
   1   2   9       98.81       99.37      4.05 o 
   2   2   9       16.41       15.62      1.58 o 
   3   2   9        0.09       -0.41      1.20 o 
  -3   3   9        1.00       -0.14      1.06 o 
  -2   3   9       25.95       28.76      1.98 o 
  -1   3   9        0.37        0.30      0.70 o 
   0   3   9        1.64        0.87      0.84 o 
   1   3   9        0.21        0.00      0.72 o 
   2   3   9       16.53       16.13      1.72 o 
  -3   4   9        2.27        0.99      1.10 o 
  -2   4   9       13.90       16.59      1.71 o 
  -1   4   9      265.96      271.78      5.25 o 
   0   4   9       37.14       41.03      1.86 o 
   1   4   9       54.25       58.21      6.50 o 
   2   4   9       20.15       22.11      1.91 o 
  -3   5   9        8.39       10.22      1.65 o 
  -2   5   9       10.86       11.02      1.54 o 
  -1   5   9       56.15       56.88      2.00 o 
   0   5   9       74.61       71.21      2.37 o 
   1   5   9        0.00        0.46      1.13 o 
   2   5   9       11.82       12.48      1.65 o 
  -3   6   9        0.38       -0.52      1.06 o 
  -2   6   9        1.69        0.91      0.84 o 
  -1   6   9        8.40        9.12      1.21 o 
   0   6   9      422.75      441.96     24.53 o 
   1   6   9       96.71      112.21     11.62 o 
   2   6   9        3.54        4.77      1.25 o 
  -3   7   9        0.13       -0.99      1.11 o 
  -2   7   9        5.26        3.28      1.06 o 
  -1   7   9      135.69      135.36      3.02 o 
   0   7   9        6.16        6.62      1.53 o 
   1   7   9        1.78        0.74      1.44 o 
   2   7   9        0.13       -0.54      1.03 o 
  -3   8   9        4.05        2.80      2.17 o 
  -2   8   9       17.59       18.59      1.63 o 
  -1   8   9       14.24       14.60      2.07 o 
   0   8   9        3.08        4.56      1.53 o 
   1   8   9      114.70      123.29      4.64 o 
   2   8   9       94.61       94.67      3.43 o 
  -2   9   9       28.69       22.68      1.76 o 
  -1   9   9        9.28        9.02      1.47 o 
   0   9   9        3.24        3.97      1.55 o 
   1   9   9        0.00       -0.06      1.38 o 
  -2  10   9       26.69       25.82      4.24 o 
  -1  10   9        0.59       -0.03      1.18 o 
   0  10   9        0.01       -0.05      1.46 o 
   1  10   9       16.03       14.91      3.26 o 
  -1  11   9        1.75        1.07      1.74 o 
   0  11   9       10.18        8.76      2.12 o 
  -2   0  10       63.84       70.90      5.17 o 
   0   0  10      117.24      108.33      5.45 o 
   2   0  10       69.57       66.96      4.66 o 
  -3   1  10        0.24       -0.57      1.47 o 
  -2   1  10       66.17       73.95      3.45 o 
  -1   1  10       15.96       15.46      2.01 o 
   0   1  10        0.00       -1.02      1.02 o 
   1   1  10       24.26       25.89      2.32 o 
   2   1  10        2.95        1.06      2.19 o 
  -3   2  10        4.85        4.47      1.63 o 
  -2   2  10        8.78        9.26      1.68 o 
  -1   2  10        1.90        2.16      0.94 o 
   0   2  10        6.34        8.90      1.10 o 
   1   2  10        5.91        4.05      1.12 o 
   2   2  10        6.12        8.15      1.80 o 
  -3   3  10        6.77        5.00      1.41 o 
  -2   3  10       69.00       73.73      2.67 o 
  -1   3  10      136.52      136.08      3.33 o 
   0   3  10        7.14        8.86      1.17 o 
   1   3  10       25.56       29.01      1.91 o 
   2   3  10        4.90        3.16      1.54 o 
  -3   4  10        3.90        2.81      1.25 o 
  -2   4  10       14.06       11.17      1.47 o 
  -1   4  10       21.03       25.18      1.88 o 
   0   4  10      238.32      238.03      4.22 o 
   1   4  10        7.34        9.90      1.79 o 
   2   4  10        0.00       -0.62      1.05 o 
  -3   5  10        0.85       -0.40      1.09 o 
  -2   5  10       11.57       10.76      1.52 o 
  -1   5  10        0.01        0.90      0.87 o 
   0   5  10       19.89       22.91      1.86 o 
   1   5  10        1.32        1.58      1.37 o 
   2   5  10       46.72       50.96      2.56 o 
  -3   6  10       26.71       34.22      2.43 o 
  -2   6  10        3.86        1.79      1.16 o 
  -1   6  10       41.63       43.96      1.96 o 
   0   6  10       16.74       22.99      2.45 o 
   1   6  10       91.23       83.43      3.57 o 
   2   6  10        1.51       -1.01      1.01 o 
  -2   7  10       39.84       38.33      2.32 o 
  -1   7  10        2.10        0.79      0.94 o 
   0   7  10        9.34       11.78      4.40 o 
   1   7  10        1.74        3.05      1.57 o 
  -2   8  10        2.24        1.66      1.06 o 
  -1   8  10        3.21        0.11      1.04 o 
   0   8  10        5.54        7.00      3.12 o 
   1   8  10        3.55        1.35      1.66 o 
  -2   9  10       14.88       20.32      2.14 o 
  -1   9  10        4.67        2.74      1.22 o 
   0   9  10       17.01       27.62      2.86 o 
   1   9  10        3.63        3.02      2.20 o 
  -1  10  10        0.19        0.30      1.13 o 
   0  10  10        0.37        0.58      1.64 o 
  -3   0  11        0.27       -1.64      1.64 o 
  -1   0  11       51.31       50.00      4.00 o 
   1   0  11      119.26      108.29      5.26 o 
  -3   1  11       48.08       31.50     10.32 o 
  -2   1  11       72.80       69.93      3.47 o 
  -1   1  11        2.92        0.51      1.52 o 
   0   1  11        1.16        0.95      1.37 o 
   1   1  11        0.33       -0.08      1.15 o 
   2   1  11        3.71        4.33      1.95 o 
  -3   2  11        0.09       -1.22      2.62 o 
  -2   2  11        7.02        6.58      1.80 o 
  -1   2  11       93.97       84.44      3.75 o 
   0   2  11       79.22       68.77      4.83 o 
   1   2  11       33.43       26.17      2.09 o 
   2   2  11       13.64        8.54      1.78 o 
  -3   3  11        9.24        4.38      1.84 o 
  -2   3  11        0.02       -1.18      1.18 o 
  -1   3  11       47.32       41.76      2.84 o 
   0   3  11       38.66       36.70      2.08 o 
   1   3  11        7.58        9.64      1.83 o 
   2   3  11        5.42        7.42      1.91 o 
  -3   4  11        5.98        6.27      2.05 o 
  -2   4  11       33.37       28.54      1.89 o 
  -1   4  11       14.78       14.49      1.67 o 
   0   4  11        1.94        0.92      0.86 o 
   1   4  11        7.50        5.83      1.89 o 
  -2   5  11        4.84        3.53      1.31 o 
  -1   5  11       28.93       31.84      2.25 o 
   0   5  11        7.22        5.26      1.08 o 
   1   5  11        0.61        0.44      1.36 o 
  -2   6  11       20.57       23.25      2.12 o 
  -1   6  11        1.24        0.70      1.11 o 
   0   6  11        2.18        0.76      2.50 o 
   1   6  11        1.25        1.51      1.40 o 
  -2   7  11       10.47        5.86      1.49 o 
  -1   7  11        1.04        1.16      1.83 o 
   0   7  11        0.14        2.17      1.36 o 
   1   7  11       63.21       71.21      3.73 o 
  -1   8  11       28.38       32.13      2.50 o 
   0   8  11        8.81       14.22      3.21 o 
  -2   0  12       57.21       65.17      5.15 o 
   0   0  12       22.29       25.28      3.87 o 
  -2   1  12        3.42        4.01      1.81 o 
  -1   1  12       34.59       34.68      2.71 o 
   0   1  12       16.42       14.77      2.28 o 
   1   1  12        7.26        5.48      2.14 o 
  -2   2  12        0.32       -0.63      1.48 o 
  -1   2  12        1.65       -0.07      1.29 o 
   0   2  12       17.12       20.82      2.48 o 
   1   2  12        6.35        5.78      1.76 o 
  -2   3  12        3.64        0.54      1.59 o 
  -1   3  12        7.80        7.68      2.47 o 
   0   3  12       13.43       17.99      2.33 o 
   1   3  12        2.43       -1.78      1.78 o 
  -2   4  12        0.68       -0.91      1.26 o 
  -1   4  12        8.47        7.64      2.05 o 
   0   4  12        3.91        2.67      1.43 o 
   1   4  12        1.69        4.96      2.28 o 
  -2   5  12        1.26       -0.13      3.15 o 
  -1   5  12        4.02        2.37      1.43 o 
   0   5  12        1.01       -0.63      1.33 o 
   1   5  12       16.73       22.37      3.64 o 
  -1   6  12        1.74        2.32      1.24 o 
   0   6  12        3.04        4.87      1.32 o 
  -1   7  12        2.31        2.48      1.43 o 
  -1   0  13        4.65        7.49      2.74 o 
  -1   1  13        0.01       -1.31      1.31 o 
   0   1  13        0.95        0.84      1.69 o 
  -1   2  13       13.28       16.73      2.37 o 
   0   2  13        0.49       -1.29      1.29 o 
  -1   3  13        0.01       -1.00      1.47 o 
   0   3  13        0.52       -0.54      2.24 o 
  -1   4  13       21.07       21.21      2.74 o 
                                                 
